# Supplementary material for: Evaluating the quality of antihypertensive drugs in Lagos State, Nigeria
Source: PLoS One. 2019 Feb 13;14(2):e0211567. doi: 10.1371/journal.pone.0211567 (PMC6373917; doi:10.1371/journal.pone.0211567)
Supplement: S1 Data — Includes the drug samples’ price,amount of active pharmaceutical ingredient, purity level and socioeconomic status of local government area where the drug was sourced. (CSV) [file pone.0211567.s001.csv]

LGA- (Local government area)	SES- (Socioeconomic status)	Sample ID	Assay Amount (Active pharmaceutical ingredient)	Label Amount	Assay Amount Percentage (calculated by authors and used in the data analysis)	Assay Amount Percentage	Purity Level Percentage	Country	Price in Naira	Price in US Dollars
Alimosho	Low	A01250206	17	20	85	86	92	Israel	250	0.685
Alimosho	Low	A02380206	18	20	90	90	91	Nigeria	380	1.041
Alimosho	Low	A03250206	17	20	85	86	93	Israel	250	0.685
Alimosho	Low	A04100206	16	20	80	78	93	India	100	0.274
Alimosho	Low	A05370206	18	20	90	89	93	Nigeria	370	1.014
Alimosho	Low	A06300206	17	20	85	87	94	Israel	300	0.822
Alimosho	Low	A07270206	18	20	90	88	94	Israel	270	0.74
Alimosho	Low	A08300206	18	20	90	90	96	Israel	300	0.822
Alimosho	Low	A09300206	18	20	90	90	96	Israel	300	0.822
Alimosho	Low	A10150206	17	20	85	86	97	India	150	0.411
Alimosho	Low	A11650206	28	30	93.333	93	98	Slovenia	650	1.781
Alimosho	Low	A12250206	19	20	95	94	97	Israel	250	0.685
Alimosho	Low	A13200206	18	20	90	92	94	Nigeria	200	0.548
Alimosho	Low	A14700206	28	30	93.333	94	96	Slovenia	700	1.918
Alimosho	Low	A15650206	27	30	90	91	96	Slovenia	650	1.781
Alimosho	Low	A16100206	17	20	85	83	95	India	100	0.274
Alimosho	Low	A17150216	17	20	85	85	96	Nigeria	150	0.411
Mushin	Low	B01250206	15	20	75	76	96	Unknown	250	0.685
Mushin	Low	B02800136	21	20	105	103	97	Nigeria	800	2.192
Mushin	Low	B03900136	20	20	100	99	97	Israel	900	2.466
Mushin	Low	B041700136	26	30	86.667	88	98	Germany	1700	4.658
Mushin	Low	B05300136	20	20	100	98	98	Israel	300	0.822
Mushin	Low	B06500136	19	20	95	94	98	Nigeria	500	1.37
Mushin	Low	B07700136	19	20	95	97	98	Israel	700	1.918
Mushin	Low	B08300136	19	20	95	96	96	India	300	0.822
Mushin	Low	B09200136	19	20	95	95	96	Nigeria	200	0.548
Mushin	Low	B10350136	19	20	95	96	97	Nigeria	350	0.959
Mushin	Low	B11600136	28	30	93.333	94	98	Slovenia	600	1.644
Mushin	Low	B12900136	19	20	95	94	98	Israel	900	2.466
Mushin	Low	B13100206	20	20	100	99	98	Israel	100	0.274
Mushin	Low	B14700117	19	20	95	95	98	Israel	700	1.918
Mushin	Low	B15150117	18	20	90	92	99	India	150	0.411
Mushin	Low	B16800117	18	20	90	92	99	Israel	800	2.192
Mushin	Low	B17150117	18	20	90	92	99	Unknown	150	0.411
Eti-Osa	High	C01420166	19	20	95	93	95	Nigeria	420	1.151
Eti-Osa	High	C02450166	19	20	95	95	95	Nigeria	450	1.233
Eti-Osa	High	C03390166	19	20	95	95	96	Nigeria	390	1.068
Eti-Osa	High	C04500166	19	20	95	93	96	Nigeria	500	1.37
Eti-Osa	High	C05350166	19	20	95	97	97	Israel	350	0.959
Eti-Osa	High	C06300166	19	20	95	95	97	Nigeria	300	0.822
Eti-Osa	High	C07400166	18	20	90	92	97	Nigeria	400	1.096
Eti-Osa	High	C08400166	19	20	95	95	98	Israel	400	1.096
Eti-Osa	High	C09500156	20	20	100	100	98	Nigeria	500	1.37
Eti-Osa	High	C10380156	20	20	100	99	98	Nigeria	380	1.041
Eti-Osa	High	C11300117	19	20	95	96	98	Nigeria	0	0
Eti-Osa	High	C12450117	19	20	95	96	99	Israel	450	1.233
Eti-Osa	High	C13370117	20	20	100	99	98	Nigeria	370	1.014
Eti-Osa	High	C14580117	20	20	100	99	99	Nigeria	580	1.589
Eti-Osa	High	C15300117	20	20	100	99	99	Nigeria	300	0.822
Eti-Osa	High	C16300117	20	20	100	99	99	Nigeria	300	0.822
Eti-Osa	High	C17300117	17	20	85	85	99	India	300	0.822
Ikeja	High	D01300146	17	20	85	84	87	Israel	300	0.822
Ikeja	High	D02400146	16	20	80	79	86	Nigeria	400	1.096
Ikeja	High	D03400146	16	20	80	79	87	Nigeria	400	1.096
Ikeja	High	D04200146	16	20	80	78	87	India	200	0.548
Ikeja	High	D05260146	15	20	75	77	88	Israel	260	0.712
Ikeja	High	D06280146	16	20	80	81	89	Israel	280	0.767
Ikeja	High	D071800146	17	20	85	83	90	Switzerland	1800	4.932
Ikeja	High	D08350146	17	20	85	85	90	Nigeria	350	0.959
Ikeja	High	D09300146	26	30	86.667	88	92	India	300	0.822
Ikeja	High	D10350146	18	20	90	88	92	Israel	350	0.959
Ikeja	High	D1140077	17	20	85	86	91	Unknown	400	1.096
Ikeja	High	D1245077	17	20	85	86	92	Israel	450	1.233
Ikeja	High	D1340077	18	20	90	90	94	Nigeria	400	1.096
Ikeja	High	D1480077	20	20	100	98	95	Israel	800	2.192
Ikeja	High	D1545077	18	20	90	90	95	Nigeria	450	1.233
Ikeja	High	D1640077	19	20	95	94	96	Nigeria	400	1.096
Ikeja	High	D1730077	18	20	90	92	96	Nigeria	300	0.822
Ikorodu	Low	E01300106	17	20	85	86	90	Israel	300	0.822
Ikorodu	Low	E02650106	26	30	86.667	87	93	Slovenia	650	1.781
Ikorodu	Low	E03250106	17	20	85	85	92	Israel	250	0.685
Ikorodu	Low	E04250106	18	20	90	89	93	Israel	250	0.685
Ikorodu	Low	E05200106	17	20	85	84	93	Nigeria	200	0.548
Ikorodu	Low	E06250106	18	20	90	91	93	Israel	250	0.685
Ikorodu	Low	E07200166	16	20	80	80	94	Nigeria	200	0.548
Ikorodu	Low	E08100106	17	20	85	87	93	India	100	0.274
Ikorodu	Low	E09200106	19	20	95	96	94	Unknown	200	0.548
Ikorodu	Low	E10350106	18	20	90	88	95	Nigeria	350	0.959
Ikorodu	Low	E11000106	18	20	90	91	94	India	0	0
Ikorodu	Low	E12200106	19	20	95	95	96	Unknown	200	0.548
Ikorodu	Low	E13150106	16	20	80	81	95	India	150	0.411
Ikorodu	Low	E14600106	27	20	135	89	96	Nigeria	600	1.644
Ikorodu	Low	E15200106	18	20	90	88	98	India	200	0.548
Ikorodu	Low	E16400106	29	30	96.667	98	99	India	400	1.096
Ikorodu	Low	E17200236	19	20	95	94	98	Unknown	200	0.548
Ibeju Lekki	High	F01280216	20	20	100	101	97	Nigeria	280	0.767
Ibeju Lekki	High	F02400216	18	20	90	92	94	Nigeria	400	1.096
Ibeju Lekki	High	F03300216	19	20	95	94	98	Israel	300	0.822
Ibeju Lekki	High	F04350216	19	20	95	95	94	Nigeria	350	0.959
Ibeju Lekki	High	F05300216	18	20	90	90	95	Israel	300	0.822
Ibeju Lekki	High	F06300216	18	20	90	92	95	Nigeria	300	0.822
Ibeju Lekki	High	F07180216	18	20	90	91	95	India	180	0.493
Ibeju Lekki	High	F08250216	19	20	95	96	95	Nigeria	250	0.685
Ibeju Lekki	High	F09250216	19	20	95	95	96	Israel	250	0.685
Ibeju Lekki	High	F10300216	19	20	95	97	96	Israel	300	0.822
Ibeju Lekki	High	F11100216	17	20	85	85	96	India	100	0.274
Ibeju Lekki	High	F12300216	18	20	90	89	95	Israel	300	0.822
Ibeju Lekki	High	F13350216	19	20	95	93	96	Nigeria	350	0.959
Ibeju Lekki	High	F14150216	19	20	95	93	96	India	150	0.411
Ibeju Lekki	High	F15300216	18	20	90	92	97	Nigeria	300	0.822
Ibeju Lekki	High	F16300216	19	20	95	94	97	India	300	0.822
Ibeju Lekki	High	F17500216	19	20	95	94	97	India	500	1.37
